# Supplementary material for: Enhancing Bone Regeneration Using Blended Poly(L-lactide-co-D, L-lactide) and β-Tricalcium Phosphate Nanofibrous Periodontal Biodegradable Membranes
Source: Polymers (Basel). 2025 Jan 21;17(3):256. doi: 10.3390/polym17030256 (PMC12128702; doi:10.3390/polym17030256)
Supplement: Supplementary file 1 [file polymers-17-00256-s001.zip]

Archive with 1 entries (1 files):
- polymers-3397094-supplementary.pdf
